# Supplementary material for: The making of the oral microbiome in Agta hunter–gatherers
Source: Evol Hum Sci. 2023 May 22;5:e13. doi: 10.1017/ehs.2023.9 (PMC10426117; doi:10.1017/ehs.2023.9)
Supplement: Supplementary file 1 [file S2513843X23000099sup.zip]

Archive with 2 entries (2 files):
- S2513843X23000099sup001.xlsx
- S2513843X23000099sup002.pdf
