# Supplementary material for: The making of the oral microbiome in Agta hunter–gatherers
Source: Evol Hum Sci. 2023 May 22;5:e13. doi: 10.1017/ehs.2023.9 (PMC10426117; doi:10.1017/ehs.2023.9)
Supplement: Supplementary file 1 [file S2513843X23000099sup.zip › S2513843X23000099sup001.xlsx]

## Sheet: Supplementary Table S1
SampleID	Group	Sex	Age	Genotyped	PropRice	PropMeat	SamplingDate
Agta36	Agta	Male	68	1	0.11	0.72	2013-04-24
Agta37	Agta	Female	21.44	1	0.11	0.72	2013-04-24
Agta38	Agta	Male	22.6	1	0.11	0.72	2013-04-24
Agta39	Agta	Female	64	1	0.11	0.72	2013-04-24
Agta40	Agta	Male	46.23	1	0.05	0.79	2013-04-24
Agta41	Agta	Female	36.82	1	0.05	0.79	2013-04-24
Agta42	Agta	Female	7.67	1	0.12	0.67	2013-04-24
Agta43	Agta	Male	28.97	1	0.12	0.67	2013-04-24
Agta44	Agta	Female	26.85	1	0.12	0.67	2013-04-24
Agta45	Agta	Male	31.06	1	0.45	0.23	2013-04-24
Agta46	Agta	Female	27.32	1	0.45	0.23	2013-04-24
Agta47	Agta	Male	21.87	1	0	0.83	2013-04-24
Agta48	Agta	Female	20.31	1	0	0.83	2013-04-24
Agta49	Agta	Male	24.69	1	0.36	0.27	2013-04-24
Agta50	Agta	Female	25.32	1	0.36	0.27	2013-04-24
Agta51	Agta	Male	47.61	0	0.15	0.55	2013-04-24
Agta52	Agta	Female	46.49	0	0.15	0.55	2013-04-24
Agta69	Agta	Female	15.11	1	0.23	0.54	2013-04-27
Agta89	Agta	Male	44.8	1	0.12	0.62	2013-04-27
Agta92	Agta	Male	64	1	0.24	0.52	2013-04-27
Agta61	Agta	Male	49.2	1	0.39	0.61	2013-04-27
Agta62	Agta	Female	9.31	1	0.39	0.61	2013-04-27
Agta63	Agta	Female	35	1	0.39	0.61	2013-04-27
Agta64	Agta	Female	11	1	0.39	0.61	2013-04-27
Agta65	Agta	Female	15	1	0.39	0.61	2013-04-27
Agta67	Agta	Female	51	1	0.29	0.71	2013-04-27
Agta68	Agta	Male	51	1	0.29	0.71	2013-04-27
Agta70	Agta	Male	25.79	1	#N/A	#N/A	2013-04-27
Agta71	Agta	Male	45.07	1	0.3	0.7	2013-04-27
Agta91	Agta	Female	18	1	0.12	0.62	2013-04-27
Agta81	Agta	Male	24.36	0	0.17	0.83	2013-04-27
Agta66	Agta	Female	22.08	1	0.33	0.6	2013-04-27
Agta72	Agta	Male	13.4	1	0.17	0.83	2013-04-27
Agta73	Agta	Female	51.57	1	0.17	0.83	2013-04-27
Agta74	Agta	Female	9.57	1	0.17	0.83	2013-04-27
Agta75	Agta	Female	11.7	0	0.17	0.83	2013-04-27
Agta76	Agta	Male	28.11	1	0.5	0.45	2013-04-27
Agta77	Agta	Female	27.04	1	0.5	0.45	2013-04-27
Agta78	Agta	Male	27.34	1	0.4	0.5	2013-04-27
Agta79	Agta	Female	21.72	1	0.4	0.5	2013-04-27
Agta80	Agta	Male	19.77	1	0.17	0.83	2013-04-27
Agta82	Agta	Male	21.11	1	0.6	0.2	2013-04-27
Agta83	Agta	Female	16.73	1	0.6	0.2	2013-04-27
Agta84	Agta	Male	43.4	0	0.27	0.55	2013-04-27
Agta85	Agta	Female	42.74	1	0.27	0.55	2013-04-27
Agta86	Agta	Female	49.22	1	0.33	0.58	2013-04-27
Agta87	Agta	Male	12.31	1	0.33	0.58	2013-04-27
Agta88	Agta	Male	10.41	1	0.33	0.58	2013-04-27
Agta90	Agta	Female	8.6	1	0.12	0.62	2013-04-27
Agta93	Agta	Female	24.87	1	0.23	0.77	2013-04-27
Agta53	Agta	Male	25.37	1	0.24	0.52	2013-05-01
Agta54	Agta	Female	22.17	1	0.24	0.52	2013-05-01
Agta55	Agta	Male	56	1	0.19	0.56	2013-05-01
Agta56	Agta	Female	17	1	0.19	0.56	2013-05-01
Agta57	Agta	Male	14.24	1	0.19	0.56	2013-05-01
Agta58	Agta	Male	11.02	1	0.19	0.56	2013-05-01
Agta59	Agta	Female	75	1	0.14	0.48	2013-05-01
Agta60	Agta	Male	18.4	1	0.14	0.48	2013-05-01
Agta94	Agta	Male	29.67	1	0.23	0.77	2013-05-01
Agta97	Agta	Male	28	1	0.1	0.7	2013-05-02
Agta95	Agta	Male	54	1	#N/A	#N/A	2013-05-08
Agta96	Agta	Male	35	1	#N/A	#N/A	2013-05-08
Agta35	Agta	Male	28	1	#N/A	#N/A	2013-05-16
Agta1	Agta	Male	32.53	1	#N/A	#N/A	2013-05-24
Agta2	Agta	Male	26.23	1	#N/A	#N/A	2013-05-24
Agta6	Agta	Male	52.64	1	#N/A	#N/A	2013-05-24
Agta7	Agta	Female	54.39	1	#N/A	#N/A	2013-05-24
Agta8	Agta	Female	24.39	1	#N/A	#N/A	2013-05-24
Agta10	Agta	Male	51.4	1	#N/A	#N/A	2013-05-24
Agta11	Agta	Female	50.4	1	#N/A	#N/A	2013-05-24
Agta12	Agta	Male	12	1	#N/A	#N/A	2013-05-24
Agta13	Agta	Female	10.47	1	#N/A	#N/A	2013-05-24
Agta14	Agta	Male	9.23	1	#N/A	#N/A	2013-05-24
Agta3	Agta	Male	36.47	1	#N/A	#N/A	2013-05-24
Agta4	Agta	Female	27.31	1	#N/A	#N/A	2013-05-24
Agta5	Agta	Female	7.43	1	#N/A	#N/A	2013-05-24
Agta9	Agta	Female	12.51	1	#N/A	#N/A	2013-05-24
Agta16	Agta	Male	40.1	1	#N/A	#N/A	2013-06-02
Agta17	Agta	Female	27.88	1	#N/A	#N/A	2013-06-02
Agta18	Agta	Male	11.24	1	#N/A	#N/A	2013-06-02
Agta19	Agta	Female	39	1	#N/A	#N/A	2013-06-02
Agta20	Agta	Female	17	1	#N/A	#N/A	2013-06-02
Agta21	Agta	Male	13.35	1	#N/A	#N/A	2013-06-02
Agta22	Agta	Male	11.35	1	#N/A	#N/A	2013-06-02
Agta23	Agta	Male	9.33	1	#N/A	#N/A	2013-06-02
Agta24	Agta	Male	5.54	1	#N/A	#N/A	2013-06-02
Agta25	Agta	Male	39	1	#N/A	#N/A	2013-06-02
Agta26	Agta	Female	12.63	1	#N/A	#N/A	2013-06-02
Agta27	Agta	Male	10.22	1	#N/A	#N/A	2013-06-02
Agta28	Agta	Male	51.37	1	#N/A	#N/A	2013-06-02
Agta29	Agta	Female	47.91	1	#N/A	#N/A	2013-06-02
Agta30	Agta	Male	20.61	1	#N/A	#N/A	2013-06-02
Agta31	Agta	Female	13.66	1	#N/A	#N/A	2013-06-02
Agta32	Agta	Female	7.18	1	#N/A	#N/A	2013-06-02
Agta33	Agta	Female	19.85	1	#N/A	#N/A	2013-06-02
Agta34	Agta	Male	46	1	#N/A	#N/A	2013-06-02
Agta121	Agta	Male	44.06	1	#N/A	#N/A	2013-06-06
Agta122	Agta	Female	42.98	1	#N/A	#N/A	2013-06-06
Agta123	Agta	Male	13.5	1	#N/A	#N/A	2013-06-06
Agta124	Agta	Female	9.95	1	#N/A	#N/A	2013-06-06
Agta125	Agta	Female	19.99	0	#N/A	#N/A	2013-06-06
Agta126	Agta	Male	26.06	1	#N/A	#N/A	2013-06-06
Agta127	Agta	Female	27.84	1	0	1	2013-06-06
Agta128	Agta	Female	7.7	1	0	1	2013-06-06
Agta129	Agta	Male	6.8	1	0	1	2013-06-06
Agta130	Agta	Male	63.38	1	#N/A	#N/A	2013-06-06
Agta131	Agta	Female	57.84	1	#N/A	#N/A	2013-06-06
Agta132	Agta	Male	25.65	1	#N/A	#N/A	2013-06-06
Agta133	Agta	Female	19.34	1	#N/A	#N/A	2013-06-06
Agta134	Agta	Male	30.23	1	#N/A	#N/A	2013-06-06
Agta135	Agta	Female	20.15	1	#N/A	#N/A	2013-06-06
Agta136	Agta	Male	15.23	1	#N/A	#N/A	2013-06-06
Agta137	Agta	Female	13.36	1	#N/A	#N/A	2013-06-06
Agta138	Agta	Male	11.21	1	#N/A	#N/A	2013-06-06
Agta15	Agta	Male	14.5	1	#N/A	#N/A	#N/A
Agta98	Agta	Female	21.68	1	0	0.78	#N/A
Agta99	Agta	Female	38.91	1	0.17	0.67	#N/A
Agta100	Agta	Female	55.36	1	0	0.2	#N/A
Agta101	Agta	Male	65.49	1	0.14	0.71	#N/A
Agta104	Agta	Male	58.5	1	0	0.88	#N/A
Agta105	Agta	Female	50.33	1	0	0.88	#N/A
Agta106	Agta	Male	9.79	1	0	0.88	#N/A
Agta107	Agta	Female	23.63	1	0.2	0.8	#N/A
Agta108	Agta	Male	64.06	1	0.17	0.67	#N/A
Agta114	Agta	Male	23.76	1	#N/A	#N/A	#N/A
Agta102	Agta	Male	45.6	1	#N/A	#N/A	#N/A
Agta103	Agta	Female	16.66	1	#N/A	#N/A	#N/A
Agta109	Agta	Female	11.27	1	0	0.86	#N/A
Agta110	Agta	Female	50.3	1	0.14	0.43	#N/A
Agta111	Agta	Male	57.02	1	0.14	0.43	#N/A
Agta112	Agta	Female	7.53	1	0.22	0.33	#N/A
Agta117	Agta	Female	14.14	1	0	0.71	#N/A
Agta119	Agta	Female	24.15	1	0	0.75	#N/A
Agta120	Agta	Male	26.29	1	#N/A	#N/A	#N/A
Agta113	Agta	Female	21.29	1	#N/A	#N/A	#N/A
Agta115	Agta	Male	11.01	1	0	0.5	#N/A
Agta116	Agta	Female	44.52	1	0	0.5	#N/A
Agta118	Agta	Male	7.62	1	0	0.5	#N/A

## Sheet: Supplementary Table S2
#Supplementary Table 1. Microbiome genome-wide association results. For each significant bacterial genus/ASV and SNP association, it is described: the major (A1) and minor allele (A2), minor allele frequency in the sample, the location and type of SNP, the closest gene(s), beta value (effect size), standard error of beta, p-value of the SNP, q-value (p-value adjusted by false discovery rate).
ASV ID or genus	Taxonomy	position	A1	A2	Type	Gene(s)	MAF	beta	se	p-value	q-value
Genus	Streptococcus	chr11:103453960	C	T	intergenic	DYNC2H1(dist=103369),MIR4693(dist=266674)	0.508	-0.0594	0.008	1.52e-10	0.001
Genus	Aggregatibacter	chr13:50171550	G	A	intergenic	RCBTB1(dist=11831),ARL11(dist=30885)	0.174	0.0088	0.0015	4.83e-07	0.0995
Genus	Aggregatibacter	chr13:50176321	A	G	intergenic	RCBTB1(dist=16602),ARL11(dist=26114)	0.172	0.0085	0.0015	1.16e-06	0.0995
Genus	Aggregatibacter	chr9:117735017	G	A	intergenic	TNFSF8(dist=42142),TNC(dist=46837)	0.517	-0.0057	0.0011	1.29e-06	0.0995
Genus	Aggregatibacter	chr9:137658608	G	A	intronic	COL5A1	0.135	0.0086	0.0015	9.41e-07	0.0995
Genus	Lautropia	chr10:72559966	T	C	intergenic	TBATA(dist=14791),SGPL1(dist=15738)	0.185	0.0115	0.0024	2.71e-06	0.0556
Genus	Lautropia	chr11:119905180	G	T	intergenic	LOC102724301(dist=294847),TRIM29(dist=76803)	0.127	0.015	0.0031	4.11e-06	0.0704
Genus	Lautropia	chr1:232577281	T	G	intronic	SIPA1L2	0.114	0.0149	0.0029	3.13e-06	0.0604
Genus	Lautropia	chr14:77451672	T	C	intergenic	LINC01629(dist=19527),IRF2BPL(dist=39214)	0.14	0.0158	0.0029	6.89e-07	0.0303
Genus	Lautropia	chr14:78809474	G	A	intronic	NRXN3	0.144	0.0145	0.003	1.97e-06	0.0519
Genus	Lautropia	chr14:78812526	C	T	intronic	NRXN3	0.144	0.0145	0.003	1.97e-06	0.0519
Genus	Lautropia	chr14:78814523	G	A	intronic	NRXN3	0.132	0.0164	0.0031	1.45e-07	0.0223
Genus	Lautropia	chr14:78815045	G	A	intronic	NRXN3	0.14	0.0144	0.003	2.36e-06	0.0519
Genus	Lautropia	chr14:78832227	G	A	intronic	NRXN3	0.14	0.0144	0.003	2.36e-06	0.0519
Genus	Lautropia	chr14:78850978	A	G	intronic	NRXN3	0.14	0.0144	0.003	2.36e-06	0.0519
Genus	Lautropia	chr14:79393552	T	G	intronic	NRXN3	0.142	0.014	0.0031	5.92e-06	0.0912
Genus	Lautropia	chr15:95611011	C	T	intergenic	LOC440311(dist=210718),LINC01197(dist=211508)	0.125	0.0145	0.0029	3.86e-06	0.0699
Genus	Lautropia	chr18:39892963	T	C	ncRNA_intronic	LINC00907	0.14	0.0143	0.0028	2.11e-06	0.0519
Genus	Lautropia	chr18:40182888	T	C	ncRNA_intronic	LINC00907	0.233	0.0111	0.0025	6.47e-06	0.095
Genus	Lautropia	chr18:53254741	C	T	intronic	TCF4	0.131	0.015	0.0024	4.75e-06	0.077
Genus	Lautropia	chr18:53353895	A	G	intergenic	TCF4(dist=50671),LINC01415(dist=87937)	0.125	0.0159	0.0024	1.03e-06	0.0396
Genus	Lautropia	chr19:34131564	A	C	intronic	CHST8	0.14	0.0169	0.003	3.84e-07	0.0296
Genus	Lautropia	chr2:192951443	A	G	intronic	TMEFF2	0.116	0.0169	0.0031	1.2e-07	0.0223
Genus	Lautropia	chr2:192954320	G	A	intronic	TMEFF2	0.119	0.0164	0.0031	2.4e-07	0.0247
Genus	Lautropia	chr2:79284519	G	A	intergenic	REG3G(dist=28889),REG1B(dist=27630)	0.11	0.0181	0.003	6.36e-07	0.0303
Genus	Lautropia	chr2:79287446	C	A	intergenic	REG3G(dist=31816),REG1B(dist=24703)	0.123	0.0176	0.003	5.69e-07	0.0303
Genus	Lautropia	chr3:56967818	C	T	intronic	ARHGEF3	0.115	0.013	0.0028	7e-06	0.0981
Genus	Gemella	chr5:120608476	T	C	intergenic	PRR16(dist=585451),LOC102467226(dist=49769)	0.12	0.019	0.0037	8.5e-07	0.033
Genus	Leptotrichia	chr3:22130107	C	A	intergenic	ZNF385D-AS2(dist=108787),UBE2E2-AS1(dist=1106454)	0.12	0.0216	0.0041	9.89e-07	0.0306
Genus	Leptotrichia	chr3:59191320	A	G	intergenic	C3orf67(dist=155562),FHIT(dist=541684)	0.13	0.0204	0.0034	2.81e-07	0.0306
Genus	Leptotrichia	chr3:59231529	G	T	intergenic	C3orf67(dist=195771),FHIT(dist=501475)	0.14	0.0195	0.0032	2.11e-07	0.0306
Genus	Leptotrichia	chr3:63868596	G	A	intronic	ATXN7	0.125	0.0206	0.0036	5.14e-07	0.0306
Genus	Leptotrichia	chr3:63977875	A	G	intronic	ATXN7	0.128	0.02	0.0036	9.51e-07	0.0306
Genus	Leptotrichia	chr3:63997491	G	A	ncRNA_exonic	PSMD6-AS2	0.128	0.02	0.0036	9.51e-07	0.0306
Genus	Leptotrichia	chr3:64005226	A	G	intronic	PSMD6	0.128	0.02	0.0036	9.51e-07	0.0306
Genus	Leptotrichia	chr3:64012172	C	A	intergenic	PSMD6(dist=2486),PRICKLE2-AS1(dist=41468)	0.128	0.02	0.0036	9.51e-07	0.0306
Genus	Leptotrichia	chr3:64013062	T	C	intergenic	PSMD6(dist=3376),PRICKLE2-AS1(dist=40578)	0.128	0.02	0.0036	9.51e-07	0.0306
Genus	Leptotrichia	chr3:64049375	C	A	intergenic	PSMD6(dist=39689),PRICKLE2-AS1(dist=4265)	0.128	0.02	0.0036	9.51e-07	0.0306
Genus	Comamonas	chr10:128227080	G	A	intronic	C10orf90	0.1	0.0014	0.0002	1.1e-07	0.0341
Genus	Alloprevotella	chr13:30611147	C	A	intergenic	LINC00544(dist=86522),LINC00365(dist=66168)	0.102	0.0123	0.0021	1.74e-07	0.0269
Genus	Alloprevotella	chr13:30614641	C	T	intergenic	LINC00544(dist=90016),LINC00365(dist=62674)	0.102	0.0123	0.0021	1.74e-07	0.0269
Genus	Selenomonas	chr1:165064023	A	G	intergenic	PBX1(dist=242963),LMX1A(dist=107081)	0.142	0.0039	0.0007	4.44e-06	0.0736
Genus	Selenomonas	chr1:165064113	G	A	intergenic	PBX1(dist=243053),LMX1A(dist=106991)	0.144	0.0039	0.0007	3.33e-06	0.0736
Genus	Selenomonas	chr1:171311003	C	A	UTR3	FMO4(NM_002022:c.*25C>A)	0.495	0.0034	0.0006	7.09e-06	0.083
Genus	Selenomonas	chr1:171321788	G	A	intergenic	FMO4(dist=10565),PRRC2C(dist=132878)	0.495	0.0034	0.0006	7.09e-06	0.083
Genus	Selenomonas	chr1:171322446	T	C	intergenic	FMO4(dist=11223),PRRC2C(dist=132220)	0.495	0.0034	0.0006	7.09e-06	0.083
Genus	Selenomonas	chr1:171322521	T	C	intergenic	FMO4(dist=11298),PRRC2C(dist=132145)	0.495	0.0034	0.0006	7.09e-06	0.083
Genus	Selenomonas	chr1:171340430	C	T	intergenic	FMO4(dist=29207),PRRC2C(dist=114236)	0.486	0.0034	0.0006	7.24e-06	0.083
Genus	Selenomonas	chr1:176942722	C	T	intronic	ASTN1	0.138	0.0041	0.0007	7.02e-07	0.0724
Genus	Selenomonas	chr2:155544816	G	A	intergenic	LOC100144595(dist=230866),KCNJ3(dist=10277)	0.362	0.003	0.0006	4.84e-06	0.0748
Genus	Selenomonas	chr2:155547138	G	A	intergenic	LOC100144595(dist=233188),KCNJ3(dist=7955)	0.307	0.0031	0.0006	6.1e-06	0.083
Genus	Selenomonas	chr2:155557647	G	T	intronic	KCNJ3	0.307	0.0031	0.0006	6.1e-06	0.083
Genus	Selenomonas	chr2:177089781	C	T	intergenic	HOXD1(dist=34146),MTX2(dist=44342)	0.101	0.0053	0.0009	2.61e-07	0.0717
Genus	Selenomonas	chr4:109771188	T	C	intronic	COL25A1	0.115	0.0044	0.0008	4.52e-06	0.0736
Genus	Selenomonas	chr4:109799208	G	A	intronic	COL25A1	0.115	0.0044	0.0008	4.52e-06	0.0736
Genus	Selenomonas	chr4:109808507	G	A	intronic	COL25A1	0.115	0.0044	0.0008	4.52e-06	0.0736
Genus	Selenomonas	chr4:109810501	C	T	intronic	COL25A1	0.115	0.0044	0.0008	4.52e-06	0.0736
Genus	Selenomonas	chr4:109812550	T	C	intronic	COL25A1	0.113	0.0046	0.0008	2.27e-06	0.0736
Genus	Selenomonas	chr4:109818227	C	T	intronic	COL25A1	0.115	0.0044	0.0008	4.52e-06	0.0736
Genus	Selenomonas	chr4:109819361	G	A	intronic	COL25A1	0.115	0.0044	0.0008	4.52e-06	0.0736
Genus	Selenomonas	chr4:109823227	C	T	intronic	COL25A1	0.115	0.0044	0.0008	4.52e-06	0.0736
Genus	Selenomonas	chr4:109826976	G	A	intronic	COL25A1	0.115	0.0044	0.0008	4.52e-06	0.0736
Genus	Selenomonas	chr4:109827406	T	C	intronic	COL25A1	0.115	0.0044	0.0008	4.52e-06	0.0736
Genus	Selenomonas	chr4:109871545	C	T	intronic	COL25A1	0.115	0.0044	0.0008	4.52e-06	0.0736
Genus	Selenomonas	chr4:109872384	T	C	intronic	COL25A1	0.115	0.0044	0.0008	4.52e-06	0.0736
Genus	Selenomonas	chr4:109889264	T	C	intronic	COL25A1	0.115	0.0044	0.0008	4.52e-06	0.0736
Genus	Selenomonas	chr4:109899013	T	G	intronic	COL25A1	0.107	0.0051	0.0009	4.63e-07	0.0717
Genus	Selenomonas	chr4:109900939	C	T	intronic	COL25A1	0.115	0.0044	0.0008	4.52e-06	0.0736
119eec8a23f1bece23de55db836c9891	Veillonella spp.	chr1:175874395	A	G	intergenic	LINC01657(dist=24795),RFWD2(dist=39567)	0.225	0.0013	0.0002	6.07e-07	0.0941
119eec8a23f1bece23de55db836c9891	Veillonella spp.	chr1:175888739	A	G	intergenic	LINC01657(dist=39139),RFWD2(dist=25223)	0.225	0.0013	0.0002	6.07e-07	0.0941
302ac81015a3a6693e18f6c36c816e30	Granulicatella spp.	chr12:93924410	C	T	intergenic	MRPL42(dist=26862),SOCS2-AS1(dist=34994)	0.104	0.0038	0.0006	3.18e-07	0.0976
6c77dc3d2c5b768761bfb0caa085cb88	Leptotrichia spp.	chr10:24534435	G	A	intronic	KIAA1217	0.285	0.0011	0.0002	8.53e-06	0.0934
6c77dc3d2c5b768761bfb0caa085cb88	Leptotrichia spp.	chr16:69666587	T	C	intronic	NFAT5	0.246	0.0014	0.0003	1.22e-06	0.0548
6c77dc3d2c5b768761bfb0caa085cb88	Leptotrichia spp.	chr16:69751953	A	G	intronic	NQO1	0.271	0.0012	0.0002	1.85e-06	0.0591
6c77dc3d2c5b768761bfb0caa085cb88	Leptotrichia spp.	chr16:69945092	T	C	intronic	WWP2	0.174	0.0015	0.0003	8.69e-07	0.0533
6c77dc3d2c5b768761bfb0caa085cb88	Leptotrichia spp.	chr16:69970529	G	A	intronic	WWP2	0.174	0.0015	0.0003	8.69e-07	0.0533
6c77dc3d2c5b768761bfb0caa085cb88	Leptotrichia spp.	chr16:69974659	A	G	UTR3	WWP2	0.174	0.0015	0.0003	8.69e-07	0.0533
6c77dc3d2c5b768761bfb0caa085cb88	Leptotrichia spp.	chr16:70299420	T	C	intronic	AARS	0.16	0.0015	0.0003	4.74e-06	0.0591
6c77dc3d2c5b768761bfb0caa085cb88	Leptotrichia spp.	chr16:70302333	T	G	intronic	AARS	0.16	0.0015	0.0003	4.74e-06	0.0591
6c77dc3d2c5b768761bfb0caa085cb88	Leptotrichia spp.	chr16:70305681	T	C	intronic	AARS	0.16	0.0015	0.0003	4.74e-06	0.0591
6c77dc3d2c5b768761bfb0caa085cb88	Leptotrichia spp.	chr16:70329025	A	G	intronic	DDX19B	0.162	0.0015	0.0003	5.02e-06	0.0591
6c77dc3d2c5b768761bfb0caa085cb88	Leptotrichia spp.	chr16:70370468	T	C	ncRNA_intronic	LOC100506083	0.162	0.0015	0.0003	5.22e-06	0.0593
6c77dc3d2c5b768761bfb0caa085cb88	Leptotrichia spp.	chr16:70376110	G	A	ncRNA_intronic	LOC100506083	0.16	0.0015	0.0003	4.74e-06	0.0591
6c77dc3d2c5b768761bfb0caa085cb88	Leptotrichia spp.	chr16:70413054	T	C	downstream	ST3GAL2	0.16	0.0015	0.0003	4.74e-06	0.0591
6c77dc3d2c5b768761bfb0caa085cb88	Leptotrichia spp.	chr16:70422263	A	G	intronic	ST3GAL2	0.16	0.0015	0.0003	4.74e-06	0.0591
6c77dc3d2c5b768761bfb0caa085cb88	Leptotrichia spp.	chr16:70434526	A	G	intronic	ST3GAL2	0.16	0.0015	0.0003	4.74e-06	0.0591
6c77dc3d2c5b768761bfb0caa085cb88	Leptotrichia spp.	chr16:70448027	C	T	intronic	ST3GAL2	0.16	0.0015	0.0003	4.74e-06	0.0591
6c77dc3d2c5b768761bfb0caa085cb88	Leptotrichia spp.	chr16:70448399	G	A	intronic	ST3GAL2	0.16	0.0015	0.0003	4.74e-06	0.0591
6c77dc3d2c5b768761bfb0caa085cb88	Leptotrichia spp.	chr16:70458667	A	G	intronic	ST3GAL2	0.16	0.0015	0.0003	4.74e-06	0.0591
6c77dc3d2c5b768761bfb0caa085cb88	Leptotrichia spp.	chr16:70475735	T	C	intergenic	ST3GAL2(dist=2744),	0.16	0.0015	0.0003	4.74e-06	0.0591
						FUK(dist=12763)
6c77dc3d2c5b768761bfb0caa085cb88	Leptotrichia spp.	chr16:70478424	T	C	intergenic	ST3GAL2(dist=5433),	0.162	0.0015	0.0003	5.02e-06	0.0591
						FUK(dist=10074)
6c77dc3d2c5b768761bfb0caa085cb88	Leptotrichia spp.	chr16:70497889	T	G	intronic	FUK	0.16	0.0015	0.0003	4.74e-06	0.0591
6c77dc3d2c5b768761bfb0caa085cb88	Leptotrichia spp.	chr16:70520279	C	T	intronic	COG4	0.16	0.0015	0.0003	4.74e-06	0.0591
6c77dc3d2c5b768761bfb0caa085cb88	Leptotrichia spp.	chr16:70537341	T	G	intronic	COG4	0.16	0.0015	0.0003	4.74e-06	0.0591
6c77dc3d2c5b768761bfb0caa085cb88	Leptotrichia spp.	chr16:70582067	A	G	intronic	SF3B3	0.16	0.0015	0.0003	4.74e-06	0.0591
6c77dc3d2c5b768761bfb0caa085cb88	Leptotrichia spp.	chr16:70783023	C	T	intronic	VAC14	0.113	0.002	0.0003	3.91e-09	0.0012
6c77dc3d2c5b768761bfb0caa085cb88	Leptotrichia spp.	chr16:70840490	A	G	UTR3	HYDIN	0.174	0.0014	0.0003	1.25e-06	0.0548
6c77dc3d2c5b768761bfb0caa085cb88	Leptotrichia spp.	chr16:70917785	C	T	intronic	HYDIN	0.118	0.0019	0.0003	1.72e-08	0.0026
6c77dc3d2c5b768761bfb0caa085cb88	Leptotrichia spp.	chr2:191787764	C	T	intronic	GLS	0.139	0.0014	0.0003	2.47e-06	0.0591
9c56d741a65b8d5387609ca40ede09b7	Veillonella spp.	chr10:45919057	A	G	intronic	ALOX5	0.12	0.0057	0.0008	1.64e-08	0.0025
9c56d741a65b8d5387609ca40ede09b7	Veillonella spp.	chr18:52675202	C	T	intergenic	CCDC68(dist=48463),LINC01929(dist=97933)	0.108	0.0044	0.0008	1.97e-06	0.0465
9c56d741a65b8d5387609ca40ede09b7	Veillonella spp.	chr18:52688541	G	A	intergenic	CCDC68(dist=61802),LINC01929(dist=84594)	0.108	0.0044	0.0008	1.97e-06	0.0465
9c56d741a65b8d5387609ca40ede09b7	Veillonella spp.	chr18:52704224	A	G	intergenic	CCDC68(dist=77485),LINC01929(dist=68911)	0.108	0.0044	0.0008	1.97e-06	0.0465
9c56d741a65b8d5387609ca40ede09b7	Veillonella spp.	chr18:52707502	C	T	intergenic	CCDC68(dist=80763),LINC01929(dist=65633)	0.108	0.0044	0.0008	1.97e-06	0.0465
9c56d741a65b8d5387609ca40ede09b7	Veillonella spp.	chr2:130215359	G	A	intergenic	LINC01854(dist=183895),PLAC9P1(dist=465076)	0.114	0.0053	0.0008	5.02e-07	0.0172
9c56d741a65b8d5387609ca40ede09b7	Veillonella spp.	chr2:130221208	T	C	intergenic	LINC01854(dist=189744),PLAC9P1(dist=459227)	0.114	0.0053	0.0008	5.02e-07	0.0172
9c56d741a65b8d5387609ca40ede09b7	Veillonella spp.	chr2:130240631	C	T	intergenic	LINC01854(dist=209167),PLAC9P1(dist=439804)	0.114	0.0053	0.0008	5.02e-07	0.0172
9c56d741a65b8d5387609ca40ede09b7	Veillonella spp.	chr2:130344802	C	T	intergenic	LINC01854(dist=313338),PLAC9P1(dist=335633)	0.114	0.0053	0.0008	5.02e-07	0.0172
9c56d741a65b8d5387609ca40ede09b7	Veillonella spp.	chr2:130356209	A	G	intergenic	LINC01854(dist=324745),PLAC9P1(dist=324226)	0.114	0.0053	0.0008	5.02e-07	0.0172
9c56d741a65b8d5387609ca40ede09b7	Veillonella spp.	chr2:130375602	C	A	intergenic	LINC01854(dist=344138),PLAC9P1(dist=304833)	0.114	0.0053	0.0008	5.02e-07	0.0172
9c56d741a65b8d5387609ca40ede09b7	Veillonella spp.	chr2:130392975	T	G	intergenic	LINC01854(dist=361511),PLAC9P1(dist=287460)	0.114	0.0053	0.0008	5.02e-07	0.0172
9c56d741a65b8d5387609ca40ede09b7	Veillonella spp.	chr2:158635051	G	A	intronic	ACVR1	0.127	0.0044	0.0009	4.13e-06	0.0907
9c56d741a65b8d5387609ca40ede09b7	Veillonella spp.	chr3:3628981	A	G	intergenic	CRBN(dist=407580),LRRN1(dist=212134)	0.108	0.0058	0.0008	6.71e-09	0.0021
ad8a81a3d00125a058371a27108ab5fb	Candidatus Saccharimonas spp.	chr17:10362025	C	T	ncRNA_intronic	MYHAS	0.142	0.0012	0.0002	1.19e-07	0.0182
ad8a81a3d00125a058371a27108ab5fb	Candidatus Saccharimonas spp.	chr17:10364191	C	T	ncRNA_intronic	MYHAS	0.138	0.0013	0.0002	3.69e-08	0.0113
ad8a81a3d00125a058371a27108ab5fb	Candidatus Saccharimonas spp.	chr17:10388631	T	C	ncRNA_intronic	MYHAS	0.138	0.0012	0.0002	2.86e-07	0.0292
ad8a81a3d00125a058371a27108ab5fb	Candidatus Saccharimonas spp.	chr4:98506794	G	T	intronic	STPG2	0.111	0.0014	0.0003	4.84e-07	0.0371
ad8a81a3d00125a058371a27108ab5fb	Candidatus Saccharimonas spp.	chr8:139866166	C	A	intronic	COL22A1	0.2	0.0009	0.0002	1.24e-06	0.0758
b2a59273c6590dbae2ebf3516e86a663	Prevotella 7 spp.	chr12:19350193	C	T	intronic	PLEKHA5	0.106	0.0336	0.0058	2.34e-07	0.0723
e5bf807a2881344f632b31dedeaef6c2	Neisseria spp.	chr16:28832382	C	T	intergenic	NPIPB9(dist=48238),ATXN2L(dist=1987)	0.138	0.0003	0.0001	5.01e-07	0.0259
e5bf807a2881344f632b31dedeaef6c2	Neisseria spp.	chr16:28833097	A	G	intergenic	NPIPB9(dist=48953),ATXN2L(dist=1272)	0.138	0.0003	0.0001	5.01e-07	0.0259
e5bf807a2881344f632b31dedeaef6c2	Neisseria spp.	chr16:28844284	A	G	intronic	ATXN2L	0.138	0.0003	0.0001	5.01e-07	0.0259
e5bf807a2881344f632b31dedeaef6c2	Neisseria spp.	chr16:28845251	G	A	intronic	ATXN2L	0.138	0.0003	0.0001	5.01e-07	0.0259
e5bf807a2881344f632b31dedeaef6c2	Neisseria spp.	chr16:28855727	A	G	intronic	TUFM	0.138	0.0003	0.0001	5.01e-07	0.0259
e5bf807a2881344f632b31dedeaef6c2	Neisseria spp.	chr16:28922149	T	C	intronic	RABEP2	0.138	0.0003	0.0001	5.01e-07	0.0259

## Sheet: Supplementary Table S3
#Supplementary Table 2. Gene ontology/gene-trait enrichment. Gene ontology (GO) and gene set enrichment of GWAS-traits of the genes found associated with bacteria abundance (ASV or genus). For each GO term/GWAS-trait significantly overrepresented, we indicate the genes and associated bacteria (genus or specific ASV ID) and the adjusted p-value. P-value were corrected for multiple hypothesis testi…
GO term / GWAS-trait	Genes	Associated bacteria	p-value
Body fat distribution (arm fat ratio)	ATXN2L	Neisseria spp. (e5bf807a2881344f632b31dedeaef6c2)	0.0001
	TUFM	Neisseria spp. (e5bf807a2881344f632b31dedeaef6c2)
	RABEP2	Neisseria spp. (e5bf807a2881344f632b31dedeaef6c2)
	NFAT5	Leptotrichia spp. (6c77dc3d2c5b768761bfb0caa085cb88)
	NQO1	Leptotrichia spp. (6c77dc3d2c5b768761bfb0caa085cb88)
	WWP2	Leptotrichia spp. (6c77dc3d2c5b768761bfb0caa085cb88)
Body fat distribution (leg fat ratio)	ATXN2L	Neisseria spp. (e5bf807a2881344f632b31dedeaef6c2)	0.001
	TUFM	Neisseria spp. (e5bf807a2881344f632b31dedeaef6c2)
	RABEP2	Neisseria spp. (e5bf807a2881344f632b31dedeaef6c2)
	NFAT5	Leptotrichia spp. (6c77dc3d2c5b768761bfb0caa085cb88)
	NQO1	Leptotrichia spp. (6c77dc3d2c5b768761bfb0caa085cb88)
	WWP2	Leptotrichia spp. (6c77dc3d2c5b768761bfb0caa085cb88)
Collagen trimer	COL5A1	Aggregatibacter	0.0008
	COL22A1	Candidatus Saccharimonas spp. (ad8a81a3d00125a058371a27108ab5fb)
	COL25A1	Selenomonas
Extracellular matrix structural constituent conferring tensile strength	COL5A1	Aggregatibacter	0.0036
	COL25A1	Selenomonas
Extracellular matrix structural constituent	COL5A1	Aggregatibacter	0.0042
	COL22A1	Candidatus Saccharimonas spp. (ad8a81a3d00125a058371a27108ab5fb)
	COL25A1	Selenomonas
Wound healing, spreading of cells	COL5A1	Aggregatibacter	0.0019
	TMEFF2	Lautropia
Epiboly involved in wound healing	COL5A1	Aggregatibacter	0.0019
	TMEFF2	Lautropia
Epiboly	COL5A1	Aggregatibacter	0.002
	TMEFF2	Lautropia
Morphogenesis of an epithelial sheet	COL5A1	Aggregatibacter	0.006
	TMEFF2	Lautropia
Neuron cell-cell adhesion	ASTN1	Selenomonas	0.0003
	NRXN3	Lautropia
Response to electrical stimulus	NQO1	Leptotrichia spp. (6c77dc3d2c5b768761bfb0caa085cb88)	0.0023
	KCNJ3	Selenomonas
Cytoplasmic stress granule	DDX19B	Leptotrichia spp. (6c77dc3d2c5b768761bfb0caa085cb88)	0.0057
	ATXN2L	Neisseria spp. (e5bf807a2881344f632b31dedeaef6c2)
Multi-organism behavior	GLS	Leptotrichia spp. (6c77dc3d2c5b768761bfb0caa085cb88)	0.0073
	NRXN3	Lautropia
Regulation of cellular amino acid metabolic process	NQO1	Leptotrichia spp. (6c77dc3d2c5b768761bfb0caa085cb88)	0.0073
	PSMD6	Leptotrichia
Regulation of organelle assembly	C10orf90	Comamonas	0.0076
	ATXN2L	Neisseria spp. (e5bf807a2881344f632b31dedeaef6c2)
	RABEP2	Neisseria spp. (e5bf807a2881344f632b31dedeaef6c2)
Estimated glomerular filtration ratio	TUFM	Neisseria spp. (e5bf807a2881344f632b31dedeaef6c2)	0.03
	RABEP2	Neisseria spp. (e5bf807a2881344f632b31dedeaef6c2)
	NFAT5	Leptotrichia spp. (6c77dc3d2c5b768761bfb0caa085cb88)
	NQO1	Leptotrichia spp. (6c77dc3d2c5b768761bfb0caa085cb88)
	WWP2	Leptotrichia spp. (6c77dc3d2c5b768761bfb0caa085cb88)
	PSMD6	Leptotrichia

## Sheet: Supplementary Table S4
# Supplementary Table 3. Classification of oral bacteria as pathogens. Bacteria were classified as oral/non-oral and putatively pathogenic/non-pathogenic at the level of ASV and genus.
Category	Name	Pathogen	Oral
ASV	Alloprevotella tannerae	yes	yes
ASV	Alphaproteobacteria bacterium canine oral taxon 081	no	yes
ASV	Bacteroidia bacterium feline oral taxon 115	no	yes
ASV	Candidatus Saccharibacteria bacterium UB2523	no	yes
ASV	Capnocytophaga haemolytica	yes	yes
ASV	Clostridiales bacterium canine oral taxon 100	no	yes
ASV	Clostridiales bacterium canine oral taxon 162	no	yes
ASV	Eggerthia catenaformis	no	yes
ASV	Lactobacillus mucosae	no	yes
ASV	Lactobacillus reuteri	no	yes
ASV	Mycoplasma lipophilum	yes	no
ASV	Porphyromonas-like sp. oral clone DA064	no	yes
ASV	Prevotella denticola	yes	yes
ASV	Prevotella zoogleoformans	no	yes
ASV	Pseudomonas aeruginosa	no	yes
ASV	Spirochaeta sp. canine oral taxon 314	no	yes
ASV	Streptococcus agalactiae	yes	yes
ASV	Streptococcus anginosus subsp. anginosus	yes	yes
ASV	Streptococcus gallolyticus subsp. macedonicus	no	no
ASV	Streptococcus mutans	yes	yes
ASV	Streptococcus pneumoniae	yes	no
ASV	Streptococcus salivarius subsp. thermophilus	no	yes
ASV	Streptococcus sobrinus	yes	yes
ASV	Syntrophomonadaceae genomosp. P1	no	yes
ASV	Tetragenococcus halophilus subsp. halophilus	no	no
ASV	Treponema denticola	yes	yes
ASV	Treponema sp. 5:22:BH022	no	yes
ASV	Treponema sp. canine oral taxon 356	no	yes
ASV	Treponema sp. oral clone BZ013	no	yes
Genus	Acholeplasma	yes	no
Genus	Actinobacillus	yes	yes
Genus	Actinomyces	no	yes
Genus	Aeromonas	no	no
Genus	Aggregatibacter	yes	yes
Genus	Alloprevotella	yes	yes
Genus	Allorhizobium-Neorhizobium-Pararhizobium-Rhizobium	no	no
Genus	Alloscardovia	no	yes
Genus	Alphaproteobacteria bacterium canine oral taxon 081	no	yes
Genus	Alysiella	no	yes
Genus	Atopobium	no	yes
Genus	Bacteroides	no	no
Genus	Bergeyella	no	yes
Genus	Bifidobacterium	no	yes
Genus	Brachybacterium	no	no
Genus	Brevibacterium	no	yes
Genus	Butyrivibrio 2	no	no
Genus	Campylobacter	no	yes
Genus	Candidatus Saccharibacteria bacterium UB2523	no	yes
Genus	Candidatus Saccharimonas	no	yes
Genus	Candidatus Soleaferrea	no	no
Genus	Capnocytophaga	no	yes
Genus	Cardiobacterium	yes	yes
Genus	Catonella	yes	yes
Genus	Clostridiales bacterium canine oral taxon 162	no	yes
Genus	Comamonas	yes	no
Genus	Corynebacterium	no	yes
Genus	Corynebacterium 1	no	yes
Genus	Cryptobacterium	yes	no
Genus	Defluviitaleaceae UCG-011	no	yes
Genus	Desulfobulbus	yes	yes
Genus	Desulfomicrobium	no	yes
Genus	Desulfoplanes	no	no
Genus	Dialister	yes	yes
Genus	Eggerthia	no	yes
Genus	Eikenella	yes	yes
Genus	Erysipelotrichaceae UCG-004	no	no
Genus	Erysipelotrichaceae UCG-006	no	no
Genus	Eubacterium brachy group	no	yes
Genus	Eubacterium coprostanoligenes group	no	yes
Genus	Eubacterium nodatum group	no	yes
Genus	Eubacterium saphenum group	no	yes
Genus	Eubacterium yurii group	no	yes
Genus	Ezakiella	no	no
Genus	F0058	no	yes
Genus	F0332	no	yes
Genus	Family XIII UCG-001	no	no
Genus	Filifactor	yes	yes
Genus	Fretibacterium	yes	yes
Genus	Fusibacter	no	no
Genus	Fusobacterium	yes	yes
Genus	Gemella	no	yes
Genus	Granulicatella	no	yes
Genus	Haemophilus	no	yes
Genus	Howardella	no	no
Genus	Johnsonella	no	yes
Genus	Kingella	no	yes
Genus	Kocuria	yes	yes
Genus	Lachnoanaerobaculum	no	yes
Genus	Lactobacillus	no	yes
Genus	Lautropia	no	yes
Genus	Leptotrichia	yes	yes
Genus	Mannheimia	no	yes
Genus	Megasphaera	no	yes
Genus	Methylobacterium	no	no
Genus	Moraxella	yes	no
Genus	Moryella	no	yes
Genus	Mycoplasma	yes	no
Genus	Neisseria	no	yes
Genus	Oceanivirga	no	no
Genus	Ochrobactrum	no	no
Genus	Odoribacter	no	yes
Genus	Olsenella	yes	yes
Genus	Oribacterium	yes	yes
Genus	Parvimonas	no	yes
Genus	Pelospora	no	no
Genus	Peptoanaerobacter	no	yes
Genus	Peptococcus	no	yes
Genus	Peptostreptococcus	no	yes
Genus	Phocaeicola	no	yes
Genus	Porphyromonas	yes	yes
Genus	Prevotella	yes	yes
Genus	Prevotella 2	yes	yes
Genus	Prevotella 6	yes	yes
Genus	Prevotella 7	yes	yes
Genus	Pseudomonas	no	yes
Genus	Pseudoramibacter	yes	yes
Genus	Pyramidobacter	no	yes
Genus	Rikenellaceae RC9 gut group	no	no
Genus	Rothia	no	yes
Genus	Ruminococcaceae UCG-014	no	no
Genus	Scardovia	yes	yes
Genus	Sediminispirochaeta	-	-
Genus	Selenomonas	yes	yes
Genus	Selenomonas 3	yes	yes
Genus	Selenomonas 4	yes	yes
Genus	Shuttleworthia	no	yes
Genus	Solobacterium	no	yes
Genus	Staphylococcus	yes	no
Genus	Stenotrophomonas	yes	no
Genus	Stomatobaculum	no	yes
Genus	Streptobacillus	yes	yes
Genus	Streptococcus	yes	yes
Genus	Sutterella	no	no
Genus	Tannerella	yes	yes
Genus	Tetragenococcus	no	no
Genus	Treponema 2	yes	yes
Genus	Veillonella	no	yes
Genus	W5053	no	no
Genus	Wolinella	yes	yes
